# Supplementary material for: α-TubK40me3 is required for neuronal polarization and migration by promoting microtubule formation
Source: Nat Commun. 2021 Jul 5;12:4113. doi: 10.1038/s41467-021-24376-2 (PMC8257576; doi:10.1038/s41467-021-24376-2)
Supplement: Supplementary file 3 — Source Data [file 41467_2021_24376_MOESM3_ESM.xlsx]

## Sheet: Fig.1a
	E10	E12	E14	E16	E18	P0	P14	P60
Trial 1	1	1.29219	3.53089	3.68608	1.25818	1.26299	1.27511	1.28778
Trial 2	1	1.09472	3.05935	3.48967	1.03775	1.07591	1.05969	0.997795
Trial 3	1	1.27508	3.65617	3.76656	1.24582	1.24635	1.31547	1.27082
Averages	1	1.22066	3.41547	3.64743	1.18058	1.19508	1.21676	1.18547

## Sheet: Fig.1b
	ES	NPC	Neuron
Trial 1	0	1	0.753811
Trial 2	0.105109	1	0.482729
Trial 3	0.0589704	1	0.681415
Averages	0.0546932	1	0.639318

## Sheet: Fig.2a
	E12	E14	E16	E18	P0	P3	P7	P14	P30	P60
Trial 1	2.91804	4.77334	5.31474	4.40762	3.18215	3.14923	1.80876	0.750019	0.773783	1
Trial 2	2.28153	4.18434	5.22344	4.83998	3.83706	3.20428	2.07772	0.913832	1.11342	1
Trial 3	2.70382	3.43426	3.95863	4.02782	3.66802	3.85038	2.72263	0.760489	0.82645	1
Averages	2.63446	4.13065	4.83227	4.42514	3.56241	3.4013	2.20303	0.808113	0.904552	1

## Sheet: Fig.2e
shNC																		Averages
CP	0.256917	0.2	0.2	0.235043	0.285714	0.221374	0.222222	0.262055	0.326531	0.39441	0.287081	0.31407	0.232484	0.242958	0.246269	0.34322	0.381579	0.273643
IZ	0.241107	0.301639	0.307895	0.292735	0.387097	0.473282	0.269303	0.287212	0.326531	0.298137	0.334928	0.261307	0.378981	0.366197	0.514925	0.419492	0.342105	0.341345
VZ/SVZ	0.501976	0.498361	0.492105	0.472222	0.327189	0.305344	0.508475	0.450734	0.346939	0.307453	0.37799	0.424623	0.388535	0.390845	0.238806	0.237288	0.276316	0.385012
Total	1	1	1	1	1	1	1	1	1	1	1	1	1	1	1	1	1	1
mSETD2 shRNA1											Averages
CP	0.0791367	0.0596026	0.111888	0.08125	0.122699	0.0866667	0.0631579	0.060241	0.0877483	0.0960549	0.0848446
IZ	0.453237	0.423841	0.538462	0.45625	0.498978	0.5	0.589474	0.554217	0.5	0.519726	0.503418
VZ/SVZ	0.467626	0.516556	0.34965	0.4625	0.378323	0.413333	0.347368	0.385542	0.412252	0.38422	0.411737
Total	1	1	1	1	1	1	1	1	1	1	1
mSETD2 shRNA2												Averages
CP	0.0231214	0.0277778	0.019802	0.0444444	0.0425532	0.0217391	0.0631868	0.0463918	0.115486	0.126362	0.10089	0.0574322
IZ	0.601156	0.518519	0.673267	0.503704	0.542553	0.34058	0.53022	0.551546	0.488189	0.568627	0.673591	0.544723
VZ/SVZ	0.375723	0.453704	0.306931	0.451852	0.414894	0.637681	0.406593	0.402062	0.396325	0.305011	0.225519	0.397845
Total	1	1	1	1	1	1	1	1	1	1	1	1

## Sheet: Fig.2g
shNC													Averages
Unbranched	0.571429	0.636364	0.647059	0.545455	0.928571	0.714286	0.684211	0.611111	0.75	0.571429	0.6	0.7	0.663326
Branched	0.285714	0.227273	0.352941	0.227273	0.0714286	0.238095	0.210526	0.277778	0.25	0.214286	0.3	0.2	0.237943
Multipolar	0.142857	0.136364	0	0.227273	0	0.047619	0.105263	0.111111	0	0.214286	0.1	0.1	0.098731
Total	1	1	1	1	1	1	1	1	1	1	1	1	1
mSETD2 shRNA2																	Averages
Unbranched	0.0952381	0.0588235	0.166667	0	0.111111	0.0952381	0.185185	0.115385	0.0833333	0.0666667	0.142857	0	0.1	0.0555556	0.125	0.0526316	0.0908557
Branched	0.380952	0.411765	0.222222	0.285714	0.5	0.190476	0.444444	0.384615	0.333333	0.333333	0.52381	0.6	0.533333	0.555556	0.375	0.368421	0.402686
Multipolar	0.52381	0.529412	0.611111	0.714286	0.388889	0.714286	0.37037	0.5	0.583333	0.6	0.333333	0.4	0.366667	0.388889	0.5	0.578947	0.506458
Total	1	1	1	1	1	1	1	1	1	1	1	1	1	1	1	1	1

## Sheet: Fig.3d
shNC							Averages
CP	0.261803	0.25	0.297872	0.289916	0.228972	0.257951	0.264419
IZ	0.347639	0.331522	0.388298	0.323529	0.415888	0.374558	0.363572
VZ/SVZ	0.390558	0.418478	0.31383	0.386555	0.35514	0.367491	0.372009
Total	1	1	1	1	1	1	1
mSETD2 shRNA2													Averages
CP	0.0597938	0.0365297	0.102244	0.104683	0.0403226	0.0235294	0.0145773	0.0287356	0.025	0.0391304	0.0445104	0.0416667	0.046727
IZ	0.597938	0.557078	0.55611	0.69697	0.701613	0.705882	0.440233	0.560345	0.53	0.452174	0.563798	0.535714	0.574821
VZ/SVZ	0.342268	0.406393	0.341646	0.198347	0.258065	0.270588	0.54519	0.41092	0.445	0.508696	0.391691	0.422619	0.378452
Total	1	1	1	1	1	1	1	1	1	1	1	1	1
NES-SETD2(1469-1724)														Averages
CP	0.215686	0.244898	0.263736	0.182203	0.416667	0.163934	0.211765	0.147321	0.147321	0.146269	0.261745	0.357143	0.308696	0.235953
IZ	0.470588	0.469388	0.472527	0.529661	0.333333	0.480874	0.405882	0.401786	0.383929	0.408955	0.392617	0.316964	0.304348	0.413143
VZ/SVZ	0.313725	0.285714	0.263736	0.288136	0.25	0.355191	0.382353	0.450893	0.46875	0.444776	0.345638	0.325893	0.386957	0.350905
Total	1	1	1	1	1	1	1	1	1	1	1	1	1	1

## Sheet: Fig.3f
shNC							Averages
Unbranched	0.793103	0.709677	0.818182	0.793103	0.653846	0.647059	0.735829
Branched	0.137931	0.193548	0.136364	0.137931	0.230769	0.235294	0.17864
Multipolar	0.0689655	0.0967742	0.0454545	0.0689655	0.115385	0.117647	0.0855319
Total	1	1	1	1	1	1	1
mSETD2 shRNA2													Averages
Unbranched	0.2	0.153846	0.08	0.0322581	0	0.103448	0.155556	0.125	0.03125	0.05	0.0526316	0.125	0.0924158
Branched	0.2	0.230769	0.48	0.419355	0.388889	0.448276	0.2	0.375	0.21875	0.275	0.263158	0.291667	0.315905
Multipolar	0.6	0.615385	0.44	0.548387	0.611111	0.448276	0.644444	0.5	0.75	0.675	0.684211	0.583333	0.591679
Total	1	1	1	1	1	1	1	1	1	1	1	1	1
NES-SETD2(1469-1724)														Averages
Unbranched	0.375	0.52381	0.571429	0.52381	0.653846	0.606061	0.714286	0.580645	0.517241	0.72	0.645161	0.892857	0.8	0.624934
Branched	0.416667	0.380952	0.214286	0.190476	0.230769	0.272727	0.0952381	0.225806	0.172414	0.2	0.16129	0.0714286	0.15	0.214004
Multipolar	0.208333	0.0952381	0.214286	0.285714	0.115385	0.121212	0.190476	0.193548	0.310345	0.08	0.193548	0.0357143	0.05	0.161062
Total	1	1	1	1	1	1	1	1	1	1	1	1	1	1

## Sheet: Fig.3h
shNC																													Averages
CP	0.469298	0.426667	0.318182	0.247863	0.204301	0.1625	0.191011	0.165877	0.304167	0.33	0.205036	0.220779	0.22549	0.227799	0.283951	0.283333	0.3	0.288462	0.224422	0.190476	0.22561	0.196809	0.282051	0.321608	0.251852	0.209581	0.124402	0.201342	0.25296
IZ	0.328947	0.293333	0.363636	0.444444	0.354839	0.36875	0.359551	0.374408	0.4	0.39	0.456835	0.367965	0.47549	0.428571	0.432099	0.4	0.3375	0.25	0.412541	0.345238	0.371951	0.414894	0.273504	0.311558	0.318519	0.365269	0.397129	0.416107	0.373324
VZ/SVZ	0.201754	0.28	0.318182	0.307692	0.44086	0.46875	0.449438	0.459716	0.295833	0.28	0.338129	0.411255	0.29902	0.343629	0.283951	0.316667	0.3625	0.461538	0.363036	0.464286	0.402439	0.388298	0.444444	0.366834	0.42963	0.42515	0.478469	0.38255	0.373716
Total	1	1	1	1	1	1	1	1	1	1	1	1	1	1	1	1	1	1	1	1	1	1	1	1	1	1	1	1	1
mSETD2 shRNA2																							Averages
CP	0.0233918	0.0227273	0.0153846	0.0177515	0.038961	0.0970874	0.0315789	0.0236967	0.0559211	0.0348837	0.0378788	0.0291971	0.0650888	0.0588235	0.0408163	0.0615385	0.0659341	0.102362	0.139073	0.047619	0.0205479	0	0.0468301
IZ	0.584795	0.522727	0.610256	0.606509	0.519481	0.533981	0.647368	0.720379	0.542763	0.476744	0.628788	0.671533	0.579882	0.705882	0.632653	0.615385	0.5	0.417323	0.516556	0.547619	0.479452	0.629442	0.576796
VZ/SVZ	0.391813	0.454545	0.374359	0.37574	0.441558	0.368932	0.321053	0.255924	0.401316	0.488372	0.333333	0.29927	0.35503	0.235294	0.326531	0.323077	0.434066	0.480315	0.344371	0.404762	0.5	0.370558	0.376374
Total	1	1	1	1	1	1	1	1	1	1	1	1	1	1	1	1	1	1	1	1	1	1	1
α-Tubulin K40F											Averages
CP	0.178218	0.177778	0.258555	0.225191	0.25	0.314917	0.191571	0.223256	0.227273	0.246809	0.229357
IZ	0.465347	0.511111	0.448669	0.484733	0.424419	0.370166	0.455939	0.390698	0.331818	0.323404	0.42063
VZ/SVZ	0.356436	0.311111	0.292776	0.290076	0.325581	0.314917	0.35249	0.386047	0.440909	0.429787	0.350013
Total	1	1	1	1	1	1	1	1	1	1	1
α-Tubulin K40A													Averages
CP	0.0723192	0.0460829	0.0941176	0.125561	0.0718954	0.0567686	0.0243902	0.0677083	0.0666667	0.124183	0.0257353	0.010989	0.0655347
IZ	0.618454	0.534562	0.588235	0.560538	0.54902	0.532751	0.569106	0.484375	0.620513	0.522876	0.580882	0.681319	0.570219
VZ/SVZ	0.309227	0.419355	0.317647	0.313901	0.379085	0.41048	0.406504	0.447917	0.312821	0.352941	0.393382	0.307692	0.364246
Total	1	1	1	1	1	1	1	1	1	1	1	1	1

## Sheet: Fig.3j
shNC																													Averages
Unbranched	0.769231	1	0.833333	0.833333	0.769231	0.533333	0.666667	0.733333	0.733333	0.642857	0.8	0.823529	0.814815	0.75	0.631579	0.592593	0.785714	0.533333	0.6	0.571429	0.5	0.411765	0.714286	0.583333	0.619048	0.642857	0.62963	0.52381	0.680085
Branched	0.153846	0	0.0833333	0.0833333	0.153846	0.4	0.222222	0.2	0.266667	0.285714	0.16	0.117647	0.111111	0.214286	0.263158	0.222222	0.142857	0.333333	0.266667	0.238095	0.4	0.294118	0.285714	0.416667	0.333333	0.285714	0.259259	0.238095	0.229687
Multipolar	0.0769231	0	0.0833333	0.0833333	0.0769231	0.0666667	0.111111	0.0666667	0	0.0714286	0.04	0.0588235	0.0740741	0.0357143	0.105263	0.185185	0.0714286	0.133333	0.133333	0.190476	0.1	0.294118	0	0	0.047619	0.0714286	0.111111	0.238095	0.0902282
Total	1	1	1	1	1	1	1	1	1	1	1	1	1	1	1	1	1	1	1	1	1	1	1	1	1	1	1	1	1
mSETD2 shRNA2																							Averages
Unbranched	0.117647	0.153846	0.0588235	0	0.2	0.125	0.075	0.0833333	0.0357143	0.0714286	0.157895	0.0952381	0.181818	0.117647	0.0666667	0.0666667	0.0555556	0.05	0.125	0.230769	0	0.0769231	0.0974987
Branched	0.176471	0.230769	0.176471	0.0666667	0.2	0.3125	0.25	0.25	0.25	0.321429	0.421053	0.190476	0.363636	0.352941	0.4	0.2	0.388889	0.3	0.5	0.461538	0.388889	0.384615	0.299379
Multipolar	0.705882	0.615385	0.764706	0.933333	0.6	0.5625	0.675	0.666667	0.714286	0.607143	0.421053	0.714286	0.454545	0.529412	0.533333	0.733333	0.555556	0.65	0.375	0.307692	0.611111	0.538462	0.603122
Total	1	1	1	1	1	1	1	1	1	1	1	1	1	1	1	1	1	1	1	1	1	1	1
α-Tubulin K40F											Averages
Unbranched	0.8125	0.8125	0.782609	0.818182	0.611111	0.461538	0.588235	0.578947	0.589744	0.515152	0.657052
Branched	0.125	0.0625	0.217391	0.0909091	0.166667	0.230769	0.411765	0.315789	0.282051	0.363636	0.226648
Multipolar	0.0625	0.125	0	0.0909091	0.222222	0.307692	0	0.105263	0.128205	0.121212	0.1163
Total	1	1	1	1	1	1	1	1	1	1	1
α-Tubulin K40A													Averages
Unbranched	0.04	0.0833333	0.227273	0.09375	0.0625	0.117647	0	0.0384615	0	0.0588235	0	0	0.060149
Branched	0.12	0.166667	0.272727	0.25	0.25	0.294118	0.315789	0.269231	0.307692	0.176471	0.297297	0.363636	0.256969
Multipolar	0.84	0.75	0.5	0.65625	0.6875	0.588235	0.684211	0.692308	0.692308	0.764706	0.702703	0.636364	0.682882
Total	1	1	1	1	1	1	1	1	1	1	1	1	1

## Sheet: Fig.4d
	WT	SETD2 KO
Trial 1	1	0.670068
Trial 2	1	0.90491
Trial 3	1	0.631868
Trial 4	1	0.877838
Trial 5	1	0.742644
Averages	1	0.765466

[truncated: 44 more sheets: Fig.4f, Fig.4i, Fig.5b, Fig.5c, Fig.5f, Fig.5h, Fig.5j, Fig.6a, Fig.6b, Fig.6d, Fig.6f, Fig.6h, Fig.6j, Ext Fig.1c, Ext Fig.1d, Ext Fig.1f, Ext Fig.1g, Ext Fig.1h, Ext Fig.1i, Ext Fig.2a …]
